# Supplementary material for: The Haplotype-Based Analysis of Aegilops tauschii Introgression Into Hard Red Winter Wheat and Its Impact on Productivity Traits
Source: Front Plant Sci. 2021 Aug 17;12:716955. doi: 10.3389/fpls.2021.716955 (PMC8416154; doi:10.3389/fpls.2021.716955)
Supplement: Supplementary file 1 [file Data_Sheet_1.zip]

Archive with 13 entries (13 files):
- Figure_S1.pptx
- Figure_S2.pptx
- File_S1.xlsx
- File_S2.xlsx
- File_S3.xlsx
- File_S4.pptx
- File_S5.pptx
- File_S6.xlsx
- File_S7.pptx
- File_S8.xlsx
- Supplementary Material_Captions.docx
- Table_S1.xlsx
- Table_S2.xlsx
